# Supplementary material for: High-plex immunofluorescence imaging and traditional histology of the same tissue section for discovering image-based biomarkers
Source: Nat Cancer. Author manuscript; Available in PMC 2023 Sep 27. (PMC10368530; doi:10.1038/s43018-023-00576-1)
Supplement: Supp. tables [file NIHMS1912215-supplement-Supp__tables.xlsx]

## Sheet: S1 Antibody panel logic
Supplementary Table 1: Representative 20-plex antibody panel indicating the purpose each antibody plays on the panel and the specific panels used for colorectal cancer and lung samples within this study.
	Representative 20-Plex Antibody Panel				CRC Panel (this study)	Lung Panel (this study)
Category	Channel	Marker	Function	Localization	Marker	Marker
Immune	1	CD45	General lymphocyte marker	Cell surface	CD45	CD45
	2	CD3	T cell marker	Nucleus	CD3e	CD3d
	3	CD4	T help cells	Cell surface	CD20	CD20
	4	CD8	Cytotoxic T cells	Cell surface	CD68	CD68
	5	FOXP3	Treg	Nucleus	CD163	CD4
	6	CD68	Macrophage (M1)	Cell surface	CD4	FOXP3
	7	CD163	Macrophage (M2)	Cell surface	FOXP3	CD8a
	8	CD11c	Dendritic cells	Cell surface	CD8a	CD11b
	9	CD20	B cells	Cell surface	CD45RO	CD11c
	10	PD-1	Checkpoint	Cell surface	PD-1	CD163
	11	PD-L1	Checkpoint	Cell surface	PD-L1	PD-1
	12	GranzymeB	T cell acivation	Cytoplasm		PD-L1 E1L3N
						PD-L1 EPR19759
Tumor states	13	panCK	Epithelial/tumor marker	Cytoplasm		CK CAM5.2
	14	CDX2	GI origin carcinoma	Nucleus	Pan-CK	TTF1
					E-Cadherin	GFAP
Structure	15	SMA	Fibroblast/muscle	Cytoplasm	SMA	Sytox Blue
	16	CD31	Endothelial marker	Cell surface	CD31	SMA
					Autofluorescence	CD31
Mechanism	17	Ki67	Proliferation	Nucleus	Ki-67	Ki-67
	18	gH2ax	DNA damage	Nucleus
	19	cPARP	Apoptosis	Cytoplasm
Cell Position	20	Hoechst	Nuclear/DNA stain	Nucleus	Hoechst	Hoechst

## Sheet: S2 Antibody specs
Supplementary Table 2:
Details of the Orion primary antibody and ArgoFlour panel used for colorectal cancer analysis.
Channel	EX Laser	EM CWL	Exposure (ms)	Fluorophore	Target	Purpose	Clone	Used in IHC	Antibody RRID	Concentration	Secondary
1	405	452	50	Hoechst 33342	DNA	Nuclear localization	N/A			10 µg/mL
2	445	485	100	N/A	Autofluoroscence	Tissue architecture	N/A
3	470	513	100	ArgoFluor 515	CD31	Endothelium	EPR3094	Yes	RareCyte Cat# 52-1005-501, RRID:AB_2922783	2 µg/mL
4		560	100	ArgoFluor 555L	CD45	Leukocyte	D9M8I	Yes	RareCyte Cat# AFAB-010-B, RRID:AB_2922785	1 µg/mL
5	520	540	200	ArgoFluor 535	CD68	Macrophage	KP1 + C68/684	Yes	RareCyte Cat# 52-1008-501, RRID:AB_2922786	0.5 µg/mL
6	555	572	200	ArgoFluor 572	CD4	T Helper	NIUG0	Yes	RareCyte Cat# 52-1002-501, RRID:AB_2922787	2 µg/mL
7		586	200	ArgoFluor 584	FOXP3	T Regulatory	236A/E7	Yes	RareCyte Cat# AFAB-018-B, RRID:AB_2922788	2 µg/mL
8		606	200	ArgoFluor 602	CD8a	T Cytotoxic	AMC908	Yes	RareCyte Cat# 52-1003-601, RRID:AB_2922789	0.5 µg/mL
9		630	200	ArgoFluor 624	CD45RO	T Memory	UCHL1	Yes	RareCyte Cat# 52-1007-601, RRID:AB_2922790	2 µg/mL
10		689	200	ArgoFluor 660L	CD20	B cell	L26	Yes	RareCyte Cat# 52-1004-601, RRID:AB_2922791	1 µg/mL
11	640	662	500	ArgoFluor 662	PD-L1	Immune Checkpoint	E1L3N	Yes	RareCyte Cat# 52-1018-601, RRID:AB_2922792	2 µg/mL
12		686	500	ArgoFluor 686	CD3e	T cell	D7A6E	Yes	RareCyte Cat# 52-1001-601, RRID:AB_2922793	4 µg/mL
13		706	500	ArgoFluor 706	CD163	Macrophage	EPR14643	Yes	RareCyte Cat# AFAB-014-B, RRID:AB_2922794	1 µg/mL
14		732	500	ArgoFluor 730	E-Cadherin	Epithelium	4A2	Yes	RareCyte Cat# 52-1010-701, RRID:AB_2922795	2 µg/mL
15	730	768	500	ArgoFluor 760	PD-1	Immune Checkpoint	EPR4877(2)	Yes	RareCyte Cat# 52-1017-701, RRID:AB_2922797	1 µg/mL
16		798	500	ArgoFluor 795	Ki67	Proliferation	D3B5	Yes	RareCyte Cat# AFAB-021-B, RRID:AB_2922798	2 µg/mL
17		847	500	ArgoFluor 845	Pan-CK (DIG)	Epithelium	AE1/AE3/C11	Yes	RareCyte Cat# 52-1015-801, RRID:AB_2922799	5 µg/mL	ArgoFluor 845 anti-DIG (5 µg/mL)
18		877	500	ArgoFluor 875	SMA (BIO)	Smooth Muscle	1A4	Yes	RareCyte Cat# 52-1023-111, RRID:AB_2922801	2 µg/mL	ArgoFluor 875 Streptavidin (5 µg/mL)

## Sheet: S3 Patient Characteristics
Supplementary Table 3
Summary of Colorectal Cancer Patient Characteristics
Specimen ID	HTMA402ID	Age	Gender	Primary	Histology	Grade	Location	TNM At Diagnosis	Stage At Diagnosis	IFM1	IFM2	IFM3	IFM4	LVI	PNI	Deposits	Border	TIL	MMRIHC	Distant Mets At Diagnosis	Recurrence	Location Of Recurrence	Death	PFSCensor	OSCensor	PFSDays	OSDays	Hypermutant	KRAS	p53	NRAS	BRAF	PIK3CA	APC	FBXW7	PTEN	TCF7L2	SOX9	CTNNB1	Slide ID	HTAN Participant ID	Cohort
C01	97	69	M	1	Adenocarcinoma, with Mucinous Features	Low	Rectum	pT3 N0 cM0	IIA	4	1	High	'Class 2'	0	1	0	NA	Absent	Intact	0	1	Lung	0	0	1	397	1965	0	1	0	0	0	0	1	0	0	0	1	0	LSP10353	HTA7_926	1
C02	101	40	F	1	Adenocarcinoma	Low	Sigmoid	pT3 N2a cM0	IIIB	0	1	High	'Class 2'	1	1	0	Infiltrating	Absent	Intact	0	1	Ovaries	0	0	1	448	1932	0	1	0	0	0	0	1	0	0	0	1	0	LSP10364	HTA7_927	1
C03	121	58	M	1	Adenocarcinoma	Low	Sigmoid	pT3 N0 cM0	IIA	0	1	High	'Class 2'	0	1	1	Infiltrating	Absent	Intact	0	1	Bowel (Primary Site)	0	0	1	445	1887	0	0	1	0	0	0	1	0	0	0	0	0	LSP10375	HTA7_932	1
C04	129	56	M	1	Adenocarcinoma	High	Rectosigmoid	pT3 N2a cM0	IIIB	4	3	High	'Class 2'	1	0	1	Infiltrating	Moderate	Intact	0	1	Pre-sacral, lung, bowel, spleen, adrenal, liver	1	0	0	459	778	0	0	1	0	1	0	0	0	0	0	0	0	LSP10388	HTA7_934	1
C05	257	73	F	1	Adenocarcinoma	High	Sigmoid	ypT4a N1b cM0	IIIB	0	2	High	'Class 2'	1	1	0	Infiltrating	Mild	Intact	0	1	Liver	0	0	1	56	1534	0	0	1	0	0	0	1	0	0	0	0	0	LSP10397	HTA7_966	1
C06	181	58	M	1	Adenocarcinoma	Low	Rectosigmoid	pT4a N2b cM1a	IVA	0	1	High	'Class 2'	1	1	1	Infiltrating	Absent	Intact	1	1	Liver, Peritoneum, Lung, LN, Skin	1	0	0	195	425	0	0	1	0	1	0	0	0	0	0	0	0	LSP10408	HTA7_947	1
C07	349	67	M	1	Adenocarcinoma	Low	Transverse	pT4a N1a M1c	IVC	0	1	High	'Class 2'	1	1	1	Infiltrating	Moderate	Intact	1	1	Liver, Periteoneum, LN, Lung	1	0	0	26	673	0	1	0	0	0	1	1	0	0	0	0	1	LSP10419	HTA7_989	1
C08	73	58	F	1	Adenocarcinoma, with Mucinous and Signet Ring Features	High	Rectum	pT3 N2b cM1a	IVA	2	2	Low	'Class 1'	1	1	0	Infiltrating	Moderate	Intact	1	1	Liver	0	0	1	681	1991	0	1	1	0	0	0	1	0	0	0	0	0	LSP10431	HTA7_920	1
C09	81	62	M	1	Adenocarcinoma	Low	Transverse	pT4a N1b cM1a	IVA	0	0	High	'Class 2'	1	1	0	NA	Absent	intact	1	1	Liver	1	0	0	275	1006	0	0	1	0	0	0	1	0	0	0	0	0	LSP10441	HTA7_922	1
C10	117	25	M	1	Adenocarcinoma	Low	Transverse	pT3 N1b M1a	IIIB	2	0	Low	'Class 1'	0	1	0	Infiltrating	Mild	Intact	1	1	Liver	0	0	1	659	1524	0	0	1	0	0	0	1	0	0	0	0	0	LSP10452	HTA7_931	1
C11	153	70	F	1	Adenocarcinoma, Ex-Goblet Cell Carcinoid, with Solid, Signet Ring, and Mucinous Features	High	Appendix	T4a N2a M1c	IVC	1	2	Low	'Class 2'	1	1	1	Infiltrating	Mild	Intact	1	1	Ovaries, Peritoneum	1	0	0	67	618	0	0	0	0	0	0	0	0	0	0	0	0	LSP10463	HTA7_940	1
C12	245	64	F	1	Adenocarcinoma, with Mucinous Features	High	Rectum	ypT4a N1b cM1c	IVC	0	2	Low	'Class 2'	1	0	1	Infiltrating	Absent	Intact	1	1	Liver, Lung	1	0	0	147	278	0	1	0	0	0	0	1	0	0	0	0	0	LSP10474	HTA7_963	1
C13	281	39	F	1	Adenocarcinoma	Low	Sigmoid	pT3 N2b cM1a	IIIC	0	1	Low	'Class 2'	1	1	1	Infiltrating	Mild	Intact	1	1	Anastomosis, Liver, Lung, LN, Brain	0	0	1	91	1612	0	0	1	0	0	1	1	0	0	0	0	0	LSP10485	HTA7_972	1
C14	93	60	F	1	Adenocarcinoma, with Mucinous Features	Low	Sigmoid	pT3 N1b cM0	IIIB	4	3	Low	'Class 1'	0	1	0	Pushing	Mild	NA	0	0	NA	0	1	1	1792	1798	0	1	0	0	0	1	1	0	0	0	1	0	LSP10496	HTA7_925	1
C15	321	39	F	0	Adenocarcinoma, with Mucinous Features	Low	Cecum	pT4a N2a cM0	IIIC	NA	NA	NA	NA	1	1	0	Infiltrating	Absent	MLH1/PMS2 absent	NA	NA	NA	NA	NA	NA	NA	NA	1	0	0	0	0	1	0	0	1	0	0	1	LSP10507	HTA7_982	1
C16	253	80	F	1	Adenocarcinoma	Low	Cecum	pT4a N2a cM0	IIIC	3	3	Low	'Class 1'	1	0	1	Infiltrating	Marked	MLH1/PMS2 absent	0	0	NA	0	1	1	1525	1643	1	0	0	0	1	0	1	0	0	0	1	0	LSP10518	HTA7_965	1
C17	9	57	M	1	Adenocarcinoma	Low	Sigmoid	pT4a N0 cM1a	IVA	2	3	Low	'Class 1'	0	0	0	Infiltrating	Moderate	Intact	1	0	NA	1	1	0	98	109	0	0	1	0	0	0	0	0	0	1	0	0	LSP10529	HTA7_904	1
C18	17	71	M	1	Adenocarcinoma	Low	Ascending	pT4a N2a cM1a	IVA	1	2	Low	'Class 2'	1	1	0	Infiltrating	Mild	Intact	1	1	Lung	0	0	1	412	1311	0	1	1	0	0	0	1	0	0	0	0	0	LSP10540	HTA7_906	1
C19	29	32	F	1	Adenocarcinoma	High	Sigmoid	pT4a N2b cM0	IIIC	0	1	High	'Class 2'	1	1	1	Infiltrating	Mild	Intact	0	1	RP LN	0	0	1	529	2233	0	1	1	0	0	0	0	0	0	0	0	0	LSP10551	HTA7_909	1
C20	37	27	F	1	Adenocarcinoma	Low	Sigmoid	pT3 N0 cM0	IIA	0	2	High	'Class 2'	0	0	0	Infiltrating	Moderate	Intact	0	1	Lung	0	0	1	208	2024	0	1	0	0	0	0	1	0	0	0	0	0	LSP10562	HTA7_911	1
C21	49	74	M	1	Adenocarcinoma	Low	Rectum	pT3 N0 cM0	IIA	1	0	High	'Class 2'	1	0	0	Infiltrating	Mild	Intact	0	1	Lung	0	0	1	314	2121	0	0	1	0	0	0	1	0	0	0	0	0	LSP10573	HTA7_914	1
C22	85	55	M	1	Adenocarcinoma	Low	Cecum	ypT4b N1a cM1a	IVA	2	1	Low	'Class 1'	1	1	0	Infiltrating	Absent	Intact	1	1	Lung, Bone, Liver, Brain	1	0	0	76	918	0	1	1	0	0	1	1	1	0	0	0	0	LSP10584	HTA7_923	1
C23	89	98	F	1	Adenocarcinoma	High	Cecum	yT3 N0 cM0	IIA	4	2	High	'Class 2'	0	0	0	Pushing	Mild	MLH1/PMS2 Absent	0	0	NA	1	1	0	337	337	1	1	0	0	0	0	1	0	0	0	0	1	LSP10595	HTA7_924	1
C24	125	48	M	1	Adenocarcinoma, with Mucinous Features	Low	Sigmoid	pT4a N2b cM0	IIIC	1	2	High	'Class 2'	1	1	1	Infiltrating	Mild	Intact	0	1	RP LN	0	0	1	1115	1879	0	0	1	0	0	0	0	0	0	0	0	0	LSP10606	HTA7_933	1
C25	145	65	F	1	Adenocarcinoma	Low	Rectum	pT3 N1c cM0	IIIB	0	1	Low	'Class 2'	1	0	1	Infiltrating	Absent	Intact	0	1	Lung	0	0	1	653	1819	0	0	1	1	0	0	1	0	0	0	0	0	LSP10617	HTA7_938	1
C26	165	85	F	1	Adenocarcinoma	High	Ascending	pT4a N2b cM0	IIIC	4	2	High	'Class 2'	1	0	0	Pushing	Marked	Intact	0	1	Peritoneum, Anastomosis	1	0	0	87	291	0	0	1	0	1	0	0	0	0	0	0	0	LSP10628	HTA7_943	1
C27	209	64	M	1	Adenocarcinoma	Low	Rectum	pT3 N1a cM0	IIIB	2	3	Low	'Class 1'	0	0	0	Infiltrating	Absent	Intact	0	0	NA	1	1	0	777	1295	0	0	1	0	0	0	1	1	0	0	0	0	LSP10639	HTA7_954	1
C28	221	77	F	1	Adenocarcinoma	High	Rectosigmoid	ypT3 N0 cM0	IIA	3	2	High	'Class 2'	0	0	0	Infiltrating	Absent	NA	0	0	NA	1	1	0	84	86	0	1	1	0	0	0	0	1	0	1	0	0	LSP10650	HTA7_957	1
C29	265	48	F	1	Adenocarcinoma	High	Cecum	pT4a N2b cM1b	IIIC	0	1	High	'Class 2'	1	0	1	Infiltrating	Absent	Intact	1	1	Lungs, LN, body wall, peritoneum, adrenal glands, ovaries, skin	1	0	0	181	205	0	0	1	0	1	0	1	0	1	0	1	0	LSP10661	HTA7_968	1
C30	325	47	F	1	Adenocarcinoma	Low	Sigmoid	pT3 N0 cM0	IIA	3	2	Low	'Class 1'	1	0	0	Infiltrating	Mild	Intact	0	0	NA	1	1	0	704	707	NA	0	0	0	0	0	0	0	0	0	0	0	LSP10672	HTA7_983	1
C31	333	57	M	1	Adenocarcinoma	Low	Sigmoid	pT4b N1a cM0	IIIC	2	1	Low	'Class 1'	1	1	0	Infiltrating	Mild	Intact	0	1	LN, Peritoneum, Liver, Lung	0	0	1	1481	1532	0	0	0	0	0	0	0	0	0	0	0	0	LSP10683	HTA7_985	1
C32	369	84	M	1	Adenocarcinoma	High	Rectum	ypT4a N1b cM0	IIIB	2	2	High	'Class 2'	0	0	1	Infiltrating	Mild	Intact	0	1	Lung, LN, Bone	1	0	0	311	1064	0	0	1	0	0	0	1	0	0	0	0	0	LSP10696	HTA7_994	1
C33	69	63	F	1	Adenocarcinoma	Low	Descending	pT1 N0 cM0	I	4	3	Low	'Class 1'	0	0	0	Pushing	Moderate	MLH1/PMS2 Absent	0	0	NA	0	1	1	1787	2103	1	0	0	0	0	0	1	0	0	0	0	0	LSP10705	HTA7_919	1
C34	105	70	F	1	Adenocarcinoma, with Mucinous Features	Low	Cecum	pT3 N0 cM0	IIA	4	4	Low	'Class 1'	0	0	0	Infiltrating	Moderate	MLH1/PMS2 Absent	0	0	NA	0	1	1	1598	1841	1	0	1	0	1	1	1	0	0	0	0	0	LSP10716	HTA7_928	1
C35	157	71	M	1	Adenocarcinoma	High	Cecum	pT3 N1a cM0	IIIB	4	3	Low	'Class 1'	0	0	0	Infiltrating	Moderate	PMS2 Absent	0	0	NA	0	1	1	1659	1800	1	0	1	0	1	0	1	0	0	0	0	0	LSP10727	HTA7_941	1
C36	173	67	M	1	Adenocarcinoma	Low	Cecum	pT3 N1b cM0	IIIB	4	3	High	'Class 2'	1	0	0	Infiltrating	Mild	NA	0	0	NA	0	1	1	19	19	1	0	0	0	1	0	0	0	0	0	0	0	LSP10738	HTA7_945	1
C37	137	48	F	1	Adenocarcinoma	High	Sigmoid	pT3 N1b cM0	IIIB	4	3	Low	'Class 1'	1	0	0	NA	Moderate	Intact	0	0	NA	0	1	1	1540	1870	1	1	0	0	0	1	1	1	0	0	0	0	LSP10749	HTA7_936	1
C38	25	57	M	1	Adenocarcinoma	High	Ascending	pT3 N2b cM0	IIIC	4	3	Low	'Class 1'	1	0	1	Pushing	Marked	NA	0	0	NA	0	1	1	966	2170	1	0	0	0	0	0	0	0	0	0	1	0	LSP10760	HTA7_908	1
C39	61	67	M	1	Adenocarcinoma	Low	Ascending	pT3 N0 cM0	IIA	4	4	Low	'Class 1'	0	0	0	Infiltrating	Marked	Intact	0	0	NA	0	1	1	1980	2077	0	1	1	0	0	0	0	0	0	0	0	0	LSP10771	HTA7_917	1
C40	233	59	M	1	Adenocarcinoma	Low	Sigmoid	pT2 N1a cM0	IIIA	1	3	High	'Class 2'	1	0	1	Infiltrating	Mild	Intact	0	0	NA	0	1	1	204	308	0	0	1	0	1	0	1	0	0	0	0	0	LSP10786	HTA7_960	1
C41		48	F	1	Adenocarcinoma	Low	Sigmoid	pT4a N0 cM0	NA	2	3	Low	'Class 1'	1	1	0	Infiltrating	Absent	Intact	NA	0	NA	0	1	1	2118	2125	NA	NA	NA	NA	NA	NA	NA	NA	NA	NA	NA	NA	LSP14363	NA	2
C42		67	M	1	Adenocarcinoma	Low	Descending	pT3 N0 cM0	NA	0	1	Low	'Class 2'	1	0	0	Infiltrating	Mild	Intact	NA	0	NA	0	1	1	1485	1758	NA	NA	NA	NA	NA	NA	NA	NA	NA	NA	NA	NA	LSP14373	NA	2
C43		76	F	1	Adenocarcinoma	Low	Ascending	pT3 N2a cM0	NA	2	2	Low	'Class 1'	0	0	0	Infiltrating	Mild	Intact	NA	0	NA	0	1	1	1422	1672	NA	NA	NA	NA	NA	NA	NA	NA	NA	NA	NA	NA	LSP14383	NA	2
C44		57	M	1	Adenocarcinoma	Low	Ascending	pT3 N0 cM0	NA	3	4	Low	'Class 1'	0	0	0	Infiltrating	Absent	Intact	NA	0	NA	0	1	1	1245	1245	NA	NA	NA	NA	NA	NA	NA	NA	NA	NA	NA	NA	LSP14388	NA	2
C45		69	F	1	Adenocarcinoma	Low	Rectum	pT3 N1b cM0	NA	2	1	Low	'Class 1'	0	0	0	Infiltrating	Moderate	Intact	NA	0	NA	0	1	1	1405	1405	NA	NA	NA	NA	NA	NA	NA	NA	NA	NA	NA	NA	LSP14393	NA	2
C46		55	F	1	Adenocarcinoma	Low	Sigmoid	pT1 N0 cM0	NA	4	3	High	'Class 2'	0	0	0	Infiltrating	Mild	NA	NA	0	NA	0	1	1	1036	1636	NA	NA	NA	NA	NA	NA	NA	NA	NA	NA	NA	NA	LSP14398	NA	2
C47		61	F	1	Adenocarcinoma	High	Rectum	pT2 N0 cM0	NA	4	2	Low	'Class 1'	1	1	0	Infiltrating	Absent	Intact	NA	0	NA	0	1	1	1503	1688	NA	NA	NA	NA	NA	NA	NA	NA	NA	NA	NA	NA	LSP14403	NA	2
C48		65	M	1	Adenocarcinoma	High	Sigmoid	pT2N0 cM0	NA	0	2	High	'Class 2'	0	0	0	Pushing	Absent	Intact	NA	0	NA	0	1	1	1526	1701	NA	NA	NA	NA	NA	NA	NA	NA	NA	NA	NA	NA	LSP14408	NA	2
C49		80	F	1	Adenocarcinoma	Low	Rectosigmoid	pT3 N1a cM0	NA	1	3	Low	'Class 2'	0	0	0	Infiltrating	Mild	Intact	NA	0	NA	0	1	1	1658	1660	NA	NA	NA	NA	NA	NA	NA	NA	NA	NA	NA	NA	LSP14413	NA	2
C50		66	F	1	Adenocarcinoma	High	Ascending	pT3 N2b cM0	NA	4	1	Low	'Class 1'	1	0	1	Infiltrating	Mild	Intact	NA	0	NA	0	1	1	1820	2156	NA	NA	NA	NA	NA	NA	NA	NA	NA	NA	NA	NA	LSP14418	NA	2
C51		66	F	1	Adenocarcinoma	Low	Ascending	pT3N0 cM0	NA	2	4	Low	'Class 1'	0	0	0	Infiltrating	Moderate	Intact	NA	0	NA	0	1	1	1542	1542	NA	NA	NA	NA	NA	NA	NA	NA	NA	NA	NA	NA	LSP14423	NA	2
C52		30	F	1	Adenocarcinoma	Low	Sigmoid	pT3 N0 cM0	NA	3	2	Low	'Class 1'	0	0	0	Infiltrating	Absent	Intact	NA	0	NA	0	1	1	1393	1609	NA	NA	NA	NA	NA	NA	NA	NA	NA	NA	NA	NA	LSP14438	NA	2
C53		59	M	1	Adenocarcinoma	Low	Rectosigmoid	pT3 N0 cM0	NA	3	3	High	'Class 2'	0	0	0	Infiltrating	Mild	NA	NA	0	NA	0	1	1	1558	1571	NA	NA	NA	NA	NA	NA	NA	NA	NA	NA	NA	NA	LSP14443	NA	2
C54		66	M	1	Adenocarcinoma	Low	Rectum	ypT3 N0 cM0	NA	2	2	Low	'Class 1'	0	0	0	Infiltrating	Absent	Intact	NA	0	NA	0	1	1	1452	1452	NA	NA	NA	NA	NA	NA	NA	NA	NA	NA	NA	NA	LSP14448	NA	2
C55		62	M	1	Adenocarcinoma	Low	Rectum	pT3 N0 cM0	NA	1	3	High	'Class 2'	0	0	0	Infiltrating	Mild	NA	NA	0	NA	0	1	1	1321	1535	NA	NA	NA	NA	NA	NA	NA	NA	NA	NA	NA	NA	LSP14453	NA	2
C56		35	F	1	Adenocarcinoma	Low	Descending	pT2 N0 cM0	NA	4	3	Low	'Class 1'	0	0	0	Infiltrating	Mild	Intact	NA	0	NA	0	1	1	489	1546	NA	NA	NA	NA	NA	NA	NA	NA	NA	NA	NA	NA	LSP14458	NA	2
C57		60	M	1	Adenocarcinoma	Low	Rectum	ypT3 N0 cM0	NA	1	3	High	'Class 2'	0	0	0	Infiltrating	Absent	NA	NA	0	NA	0	1	1	904	1458	NA	NA	NA	NA	NA	NA	NA	NA	NA	NA	NA	NA	LSP14463	NA	2
C58		53	F	1	Adenocarcinoma	Low	Rectum	pT1 N0 cM0	NA	4	3	Low	'Class 1'	0	0	0	Infiltrating	Absent	Intact	NA	0	NA	0	1	1	1521	1521	NA	NA	NA	NA	NA	NA	NA	NA	NA	NA	NA	NA	LSP14468	NA	2
C59		74	F	1	Adenocarcinoma	Low	Rectum	pT3 N0 cM0	NA	2	2	Low	'Class 1'	1	0	0	Pushing	Mild	Intact	NA	0	NA	0	1	1	349	478	NA	NA	NA	NA	NA	NA	NA	NA	NA	NA	NA	NA	LSP14473	NA	2
C60		48	F	1	Adenocarcinoma	Low	Rectum	pT3 N0 cM0	NA	4	3	Low	'Class 1'	0	0	0	Pushing	Mild	Intact	NA	0	NA	0	1	1	251	251	NA	NA	NA	NA	NA	NA	NA	NA	NA	NA	NA	NA	LSP14483	NA	2
C61		68	M	1	Adenocarcinoma	Low	Rectosigmoid	pT3 N2a M0	NA	4	3	High	'Class 2'	0	0	0	Pushing	Moderate	Intact	NA	0	NA	0	1	1	1793	1928	NA	NA	NA	NA	NA	NA	NA	NA	NA	NA	NA	NA	LSP14493	NA	2
C62		69	M	1	Adenocarcinoma	Low	Sigmoid	pT1 N0 cM0	NA	2	1	Low	'Class 1'	1	0	0	Infiltarting	Moderate	Intact	NA	0	NA	0	1	1	5	10	NA	NA	NA	NA	NA	NA	NA	NA	NA	NA	NA	NA	LSP14498	NA	2
C63		50	F	1	Adenocarcinoma	Low	Sigmoid	pT3 N1b cM0	NA	2	4	High	'Class 2'	0	0	0	Infiltrating	Mild	Intact	NA	0	NA	0	1	1	1478	1478	NA	NA	NA	NA	NA	NA	NA	NA	NA	NA	NA	NA	LSP14503	NA	2
C64		72	F	1	Adenocarcinoma	High	Cecum	pT4a N1a	NA	2	3	High	'Class 2'	1	0	NA	Infiltrating	Moderate	Intact	NA	1	NA	0	0	1	893	4436	NA	NA	NA	NA	NA	NA	NA	NA	NA	NA	NA	NA	LSP15280	NA	2
C65		81	F	0	Recurrent adenocarcinoma	Low	Sigmoid	pT3N0	NA	0	4	Low	'Class 2'	0	0	0	NA	Absent	Intact	NA	1	NA	1	0	0	2199	3810	NA	NA	NA	NA	NA	NA	NA	NA	NA	NA	NA	NA	LSP15284	NA	2
C66		79	M	1	Adenocarcinoma	High	Ascending	pT4a N2b M1	NA	1	0	High	'Class 2'	1	1	NA	Infiltrating	Mild	MLH1/PMS2 absent	NA	1	NA	1	0	0	18	66	NA	NA	NA	NA	NA	NA	NA	NA	NA	NA	NA	NA	LSP15288	NA	2
C67		83	M	1	Adenocarcinoma	Low	Rectum	pT4a N0	NA	2	0	High	'Class 2'	1	0	0	Pushing	Mild	Intact	NA	1	NA	1	0	0	179	271	NA	NA	NA	NA	NA	NA	NA	NA	NA	NA	NA	NA	LSP15292	NA	2
C68		61	M	1	Adenocarcinoma	High	Cecum	pT3 N2a Mx	NA	1	1	High	'Class 2'	1	0	NA	Infiltrating	Mild	Intact	NA	1	NA	0	0	1	568	1963	NA	NA	NA	NA	NA	NA	NA	NA	NA	NA	NA	NA	LSP15300	NA	2
C69		60	M	1	Adenocarcinoma	Low	Descending	pT4a N2a	NA	0	0	High	'Class 2'	1	1	0	Infiltrating	Absent	Intact	NA	1	NA	1	0	0	693	1905	NA	NA	NA	NA	NA	NA	NA	NA	NA	NA	NA	NA	LSP15304	NA	2
C70		79	M	1	Adenocarcinoma	NA	Rectosigmoid	pT2 N0	NA	4	0	High	'Class 2'	0	0	0	NA	NA	Intact	NA	1	NA	0	0	1	96	1598	NA	NA	NA	NA	NA	NA	NA	NA	NA	NA	NA	NA	LSP15308	NA	2
C71		61	M	1	Adenocarcinoma	NA	Rectum	pT3 N0	NA	0	0	High	'Class 2'	1	1	0	NA	NA	Intact	NA	1	NA	1	0	0	228	1238	NA	NA	NA	NA	NA	NA	NA	NA	NA	NA	NA	NA	LSP15312	NA	2
C72		76	F	1	Adenocarcinoma	NA	Ascending	pT3 N1b	NA	2	1	High	'Class 2'	1	0	0	NA	NA	Intact	NA	1	NA	0	0	1	697	1555	NA	NA	NA	NA	NA	NA	NA	NA	NA	NA	NA	NA	LSP15316	NA	2
C73		53	F	1	Adenocarcinoma	NA	Ascending	pT3 N2b M1a	NA	0	1	High	'Class 2'	1	1	0	NA	NA	Intact	NA	1	NA	1	0	0	827	970	NA	NA	NA	NA	NA	NA	NA	NA	NA	NA	NA	NA	LSP15320	NA	2
C74		59	F	1	Adenocarcinoma	NA	Sigmoid	pT4a N1b pM1a	NA	0	0	High	'Class 2'	1	1	1	NA	NA	Intact	NA	1	NA	1	0	0	286	642	NA	NA	NA	NA	NA	NA	NA	NA	NA	NA	NA	NA	LSP15324	NA	2

## Sheet: S4 TMA index
Supplementary Table 4
Map of the tissue microarray (TMA) core positions in Extended Data Figure 2c.
LOCATION	Y1	Y2	Y3	Y4	Y5	Y6	Y7	Y8	Y9	Y10	Y11	Y12	Y13	Y14	Y15
X1	1	10	19
X2	2	11	20	28	35	43	51	59	67	75	83	91	99	107	115
X3	3	12	21	29	36	44	52	60	68	76	84	92	100	108	116
X4	4	13	22	31	37	45	53	61	69	77	85	93	101	109	117
X5	5	14	23	30	38	46	54	62	70	78	86	94	102	110	118
X6	6	15	24	31	39	47	55	63	71	79	87	95	103	111	119
X7	7	16	25	32	40	48	56	64	72	80	88	96	104	112	120
X8	8	17	26	33	41	49	57	65	73	81	89	97	105	113	122
X9	9	18	27	34	42	50	58	66	74	82	90	98	106	114	123
Core Number		Tissue/Tumor type			Core Number		Tissue/Tumor type
1					72	Non-neoplastic small intestine
2	Mesothelioma				73	Non-neoplastic small intestine
3	Mesothelioma				74	Non-neoplastic small intestine
4	Gastrointestinal stromal tumor				75	Non-neoplastic small intestine
5	Gastrointestinal stromal tumor				76	Non-neoplastic colon
6	Colon adenocarcinoma				77	Non-neoplastic colon
7	Colon adenocarcinoma				78	Diverticulitis
8	Colon normal epithelium				79	Diverticulitis
9	Colon normal epithelium				80	Non-neoplastic colon
10					81	Non-neoplastic colon
11	Colon adenocarcinoma				82	Colon lymph node
12	Colon adenocarcinoma				83	Colon lymph node
13	Colon normal epithelium				84	Non-neoplastic colon
14	Colon normal epithelium				85	Non-neoplastic colon
15	Gastrointestinal stromal tumor				86	Colon lymph node
16	Gastrointestinal stromal tumor				87	Colon lymph node
17	Mesothelioma				88	Hepatocellular carcinoma
18	Mesothelioma				89	Hepatocellular carcinoma
19					90	Cirrhotic liver
20	Meningioma				91	Cirrhotic liver
21	Meningioma				92	Hepatocellular carcinoma
22	Meningioma				93	Hepatocellular carcinoma
23	Meningioma				94	Cirrhotic liver
24	Meningioma				95	Cirrhotic liver
25	Meningioma				96	Tonsil
26	Glioblastoma				97	Tonsil
27	Glioblastoma				98	Tonsil
28	Glioblastoma				99	Tonsil
29	Glioblastoma				100	Tonsil
30	Prostatic adenocarcinoma				101	Tonsil
31	Prostatic adenocarcinoma				102	Spleen
32	Prostatic adenocarcinoma				103	Spleen
33	Prostatic adenocarcinoma				104	Spleen
34	Normal prostate				105	Spleen
35	Normal prostate				106	Appendix, acute appendicitis
36	Renal cell carcinoma				107	Appendix, acute appendicitis
37	Renal cell carcinoma				108	Appendix, acute appendicitis
38	Normal kidney cortex				109	Appendix, acute appendicitis
39	Normal kidney cortex				110	Ductal carcinoma, breast
40	Renal cell carcinoma				111	Ductal carcinoma, breast
41	Renal cell carcinoma				112	Ductal/lobular carcinoma, breast
42	Normal kidney cortex				113	Ductal/lobular carcinoma, breast
43	Normal kidney cortex				114	Dedifferentiated Liposarcoma
44	Lung squamous cell carcinoma				115	Dedifferentiated Liposarcoma
45	Lung squamous cell carcinoma				116	Metastatic melanoma
46	Non-neoplastic lung				117	Metastatic melanoma
47	Non-neoplastic lung				118	Seminoma
48	Lung adenocarcinoma				119	Seminoma
49	Lung adenocarcinoma				120	Leiomyosarcoma
50	Lung squamous cell carcinoma				121	Leiomyosarcoma
51	Lung squamous cell carcinoma				122	Skin/Hair Follicle Shaft
52	Non-neoplastic lung				123	Skin/Hair Follicle Shaft
53	Non-neoplastic lung
54	Lung adenocarcinoma
55	Lung adenocarcinoma
56	Non-neoplastic lung
57	Non-neoplastic lung
58	Pulmonary lymph node
59	Pulmonary lymph node
60	Lung adenocarcinoma
61	Lung adenocarcinoma
62	Non-neoplastic lung
63	Non-neoplastic lung
64	high grade serous ovarian carcinoma
65	high grade serous ovarian carcinoma
66	non-neoplastic ovary
67	non-neoplastic ovary
68	Pancreatic adenocarcinoma
69	Pancreatic adenocarcinoma
70	Non-neoplastic pancreas
71	Non-neoplastic pancreas

## Sheet: S5 Training parameters
Supplementary Table 5
GoogLeNet Training Parameters
Parameters	Values
WeightLearnRateFactor	10
BiasLearnRateFactor	10
lgraph	loss3-classifier
WeightLearnRateFactor	1
BiasLearnRateFactor	1
imageInputSize	224x224x3
MiniBatchSize	40
MaxEpochs	3
InitialLearnRate	0.0001
Shuffle	every-epoch
ValidationFrequency	100
